# Supplementary material for: Vascular imbalance in polycystic ovary syndrome: Insights into endothelial dysfunction
Source: PLoS One. 2025 Sep 5;20(9):e0332030. doi: 10.1371/journal.pone.0332030 (PMC12412924; doi:10.1371/journal.pone.0332030)
Supplement: S1 Data — (XLSX) [file pone.0332030.s002.xlsx]

## Sheet: All Results
	Group	Nitric Oxide (µmo/L)	Apelin (ng/L)	Prostacycline (ng/L)	Noradrenaline (ng/L)	Marital Status	Age	Weight	Height (m)	BMI	FSH	LH	E2 (Estradiol)	TSH	Prolactin	Beta-HCG	Testosterone	SHBG	DHESO4	Glucose	Insulin	HOMA-IR	HbA1c	Triglyceride	Total Cholesterol	LDL	HDL
1	PCOS	136.423	467.682	4.18036	21.2205	2	28	62	1.59	24.5243	5.21	3.76	33.4	0.656	9.87	0.2	0.25	26.3	169	91	9.2	2.06716	5.6	107	168	83	74
2	PCOS	63.2273	366.678	3.59927	22.2446	2	29	50	1.66	18.1449	3.61	8.48	44.3	1.35	23.9	0.2	0.75	46.3	137	81	4.78	0.956	4.9	68	140	76.7	49.7
3	PCOS	148.714	427.988	4.59848	27.9714	2	30	60	1.6	23.4375	4.7	7.52	29.7	1.36	24.5	0.2	0.212	44.1	202	92	8.45	1.91951	5.5	107	172	103.8	46.8
4	PCOS	61.5886	256.636	5.89259	26.8426	2	24	54	1.7	18.6851	6.7	6.77	87	1.41	15.8	0.2	0.158	40	180	87	5.61	1.20511	5.3	55	119	72.1	45.9
5	PCOS	68.6897	374.539	4.75821	30.3104	2	32	56	1.6	21.875	7.32	3.34	49.6	3.44	9.97	0.2	0.289	14.5	212	88	10.4	2.25975	5.3	145	193	107.5	46.5
6	PCOS	150.216	407.551	5.1098	35.4218	1	33	70	1.59	27.6888	5.8	13.6	40.3	1.54	7.63	0.2	0.463	29.3	265	89	8	1.75802	5.1	93	120	103	44.5
7	PCOS	178.211	399.298	4.67815	29.3333	2	26	60	1.62	22.8624	6.74	16.6	44.7	0.681	10.3	0.2	0.468	47.3	282	90	10.7	2.37778	5.3	110	113	97.5	54.4
8	PCOS	184.083	408.337	7.10557	30.3997	2	28	64	1.63	24.0882	6.98	8.57	31.8	1.97	14.3	0.2	0.33	51.8	144	86	11.6	2.46321	5.3	85	177	100	60
9	PCOS	40.4218	378.076	5.89259	24.4954	1	23	54	1.63	20.3244	7.49	15.5	54.5	1.48	18.9	0.2	0.616	24.5	225	89	9.3	2.0437	5.4	68	153	82	57.2
10	PCOS	168.242	375.325	5.23	28.804	1	26	57	1.53	24.3496	5.74	9.53	35.9	1.68	12.6	0.2	0.187	67	98	91	10.4	2.33679	5.6	135	183	89	67
11	PCOS	47.9326	351.351	5.19319	33.6619	1	28	53	1.65	19.4674	7.27	16.1	67	1.64	19.8	0.2	0.178	105	170	91	6.57	1.47622	5.4	80	158	79.1	62.9
12	PCOS	144.071	361.176	6.26789	39.6464	1	35	51	1.6	19.9219	5.32	3.38	20.1	1.99	15.7	0.2	0.285	12.9	170	99	7.6	1.85778	5.5	92	163	70	44.6
13	PCOS	66.095	363.534	7.43891	35.1887	2	31	57	1.65	20.9366	6.21	9.1	46.1	0.84	14.8	0.2	0.71	44.2	275	88	7.2	1.56444	5.4	100	156	102.4	48.1
14	PCOS	65.2757	328.163	4.46659	29.0683	2	36	58	1.54	24.4561	6.28	3.24	37.6	1.4	8.81	0.2	0.71	56.3	195	90	7.7	1.71111	5.5	113	175	109	51
15	PCOS	61.1789	369.822	6.65071	37.6348	2	28	50	1.65	18.3655	7.99	7.75	30.6	2.8	14.7	0.2	0.19	46.9	174	100	8.6	2.12346	5.6	74	141	87.9	48.3
16	PCOS	57.0821	397.333	4.97368	22.6574	1	26	60	1.57	24.3418	5.6	5.75	73	0.55	11.9	0.2	0.14	61.3	110	90	8.7	1.93333	5.5	92	169	111.5	49.1
17	PCOS	49.5713	374.539	4.15461	17.6282	2	22	54	1.58	21.6311	7.3	7	85.3	1.3	25.3	0.2	0.25	47.4	272	89	10	2.19753	5.4	147	167	88.8	48.8
18	PCOS	156.498	419.342	7.97054	26.8426	2	29	62	1.6	24.2187	6	4.02	39	1.63	16.5	0.2	0.267	46	292	100	11.3	2.79012	5.6	55	179	111	57
19	PCOS	134.785	403.228	6.33911	28.1898	1	32	56	1.58	22.4323	6	4.45	63.8	1.8	16.3	0.2	0.374	41.7	374	87	6.9	1.48222	5.2	79	163	98.3	44.4
20	PCOS	154.04	414.233	7.40804	27.8841	1	26	63	1.6	24.6094	8.6	10.3	40.7	1.61	5.1	0.2	0.26	20.3	380	83	11.5	2.35679	5.4	101	135	66.9	47.9
21	PCOS	141.749	380.434	6.23876	27.7098	2	25	57	1.61	21.9899	4.5	8.49	71.8	0.31	9.9	0.2	0.49	51	230	100	10.8	2.66667	5.2	81	189	127	45.8
22	PCOS	150.626	340.347	6.5617	24.7911	1	21	78	1.7	26.9896	4.17	20.3	29.8	1.77	31.1	0.2	0.346	19.2	217	87	9.6	2.06222	4.7	134	168	110.1	52.6
23	PCOS	70.3284	381.22	6.82994	33.7539	2	37	58	1.6	22.6562	5.76	4.41	43.1	1.7	11.8	4.25	0.14	24.1	197	90	9.9	2.2	5.3	90	156	95.3	52.5
24	PCOS	181.761	463.752	5.19	29.9096	2	31	46	1.5	20.4444	6.88	8.44	29.9	1.94	12.8	0.2	0.16	63.4	146	93	7.36	1.69007	5.1	86	145	71	56.8
25	PCOS	192.276	454.713	6.19319	28.1898	2	36	58	1.55	24.1415	4.53	9.97	46.2	1.11	16.8	0.2	0.151	46.4	178	75	11	2.03704	5.4	112	195	111.4	61.2
26	PCOS	134.238	367.464	7.0975	23.28	2	33	60	1.65	22.0386	1.32	3.02	151	1.88	26.8	0.2	0.29	43.4	212	88	10.1	2.19457	5.7	117	126	125.5	53.1
27	PCOS	141.749	402.049	7.57993	33.0202	1	23	53	1.6	20.7031	4.59	4.37	49.6	2.13	18	0.2	0.581	54.2	116	93	9.13	2.09652	5.5	92	161	94.4	62.2
28	PCOS	63.9101	374.932	7.40804	29.732	1	31	70	1.7	24.2215	6.96	6.64	50.7	1.25	14.8	0.2	0.224	56.3	190	90	12.3	2.73333	5.4	62	179	113.7	52.9
29	PCOS	69.0994	337.989	6.5617	19.6857	1	35	64	1.7	22.1453	6.57	22.7	57.7	2.46	22.2	0.42	0.597	54.2	143	83	6.21	1.27267	5.1	177	131	123.4	48.1
30	PCOS	117.851	354.888	5.16455	28.0587	2	28	60	1.57	24.3418	6	6.39	28	1.47	26.6	0.2	0.78	59.3	141	85	10.8	2.26667	5.5	121	176	111.1	40.7
31	PCOS	86.0328	420.521	2.90015	17.005	2	29	58	1.58	23.2335	7.28	4.23	30	2.2	10.8	0.26	0.42	24.6	371	87	13.9	2.98593	5.4	71	124	126.1	43.7
32	PCOS	92.7242	347.814	5.5809	28.716	2	28	65	1.66	23.5883	6.45	15.1	44.6	0.694	13.6	0.2	0.23	57.4	415	97	7.4	1.77235	5.3	139	195	119.1	48.1
33	PCOS	74.6983	376.897	3.69864	20.4902	2	25	63	1.7	21.7993	6.23	23.5	32.2	2.07	18.1	0.3	0.33	52.9	296	98	6.8	1.64543	5.4	54	137	104.2	58.9
34	PCOS	79.3414	353.316	6.38488	29.7763	1	22	70	1.68	24.8016	6.49	4.82	5	1.78	16.3	0.2	0.247	42.3	17	82	11.7	2.36889	5.1	65	162	87.5	58.9
35	PCOS	81.5263	382.792	8.71028	28.015	2	33	60	1.65	22.0386	8.01	8.94	47.97	1.41	3.27	0.2	0.23	69.7	143	72	4.7	0.835556	5.3	59	133	76.7	46.7
36	PCOS	87.2618	411.088	6.30562	28.4965	2	27	60	1.6	23.4375	4.13	5.73	42.9	1.52	1.27	0.2	0.102	78	104	98	5.3	1.28247	5.6	95	147	99.9	53.9
37	PCOS	72.7865	383.185	7.40804	27.3186	1	31	58	1.6	22.6562	6.19	5.06	26.6	1.35	7.82	0.2	0.3	54.7	285	91	8.2	1.84247	4.9	88	153	97.6	58.4
38	PCOS	94.7726	344.277	5.92119	31.2964	1	27	55	1.6	21.4844	7.03	7.06	24.7	2.13	27.4	0.2	0.177	63.9	215	91	5.9	1.32568	5.1	111	117	103.6	47.7
39	PCOS	157.044	402.049	5.24702	30.9817	2	36	59	1.6	23.0469	2.71	8.49	107	1.46	27.2	0.2	0.151	46.4	178	95	10.1	2.36914	5.4	112	195	91.8	61.2
40	PCOS	68.5531	383.185	6.03605	28.6282	2	34	58	1.62	22.1003	7.25	10.7	138	1.205	4.64	0.2	0.25	46.1	160	83	6.3	1.29111	5.7	97	152	77.2	55.4
41	PCOS	59.4036	290.041	4.28382	15.2013	2	28	59	1.58	23.634	5.96	6.51	44.8	1.25	16	0.2	0.36	52.9	153	93	7.2	1.65333	5.5	109	195	107.1	46.1
42	PCOS	96.5479	404.014	7.0975	24.8334	1	31	55	1.63	20.7008	8.3	5.68	62.5	3.53	4.67	0.2	0.339	32.7	155	78	8.9	1.71407	5.3	127	200	112	44.6
43	PCOS	72.3768	344.277	5.77863	18.4927	2	34	67	1.8	20.679	4.6	7.12	43.1	1.93	20.7	0.2	0.109	25	143	78	5.87	1.13052	5.2	92	143	90.3	44.3
44	PCOS	68.5531	354.888	5.27216	26.2399	2	29	58	1.6	22.6562	3.61	8.48	44.3	2.45	23.9	0.2	0.54	54.8	137	73	4.78	0.86158	4.9	68	140	76.7	49.7
45	Control	94.4995	199.256	10.7155	25.0028	2	23	61	1.6	23.8281	11.7	9	97.1	2.27	14.4	0.2	0.33	51.3	136	96	5.35	1.26815	5.6	128	194	91.2	47.2
46	Control	82.6188	209.474	5.52481	20.6115	2	29	63	1.63	23.7118	5.55	8.83	64.2	1.07	13.1	0.2	0.13	56	121	85	11.5	2.41358	5.2	64	187	96.8	47.4
47	Control	81.936	203.579	7.25789	21.302	2	29	56	1.67	20.0796	9.8	7.02	35.5	1.63	13.3	0.2	0.205	59	173	85	8.42	1.76716	5.6	51	188	101.6	66.2
48	Control	68.4166	192.968	7.59394	30.489	1	39	55	1.58	22.0317	11.9	6.4	31.3	1.64	6.4	0.2	0.41	70.9	112	95	9.17	2.15099	5.5	113	114	107.1	44.3
49	Control	66.6413	168.601	6.35557	25.0452	2	25	50	1.58	20.0288	8.06	6.75	30.91	1.85	19.5	0.2	0.25	60.5	213	92	10	2.2716	5.3	150	185	99.6	51.4
50	Control	81.7994	221.265	7.285	27.4923	2	38	51	1.56	20.9566	8.16	3.39	92	1.27	11.3	0.2	0.148	86.2	118	93	10.4	2.38815	5.2	71	182	100.3	47.5
51	Control	95.8651	187.466	6.89003	19.366	1	24	67	1.77	21.3859	8.8	5.4	85	2.05	18.2	0.2	0.141	74.1	84.9	93	6.52	1.49719	5.2	83	172	83.6	41.8
52	Control	75.5177	211.046	9.47355	31.7475	2	22	50	1.45	23.7812	10.4	3.22	74.8	0.83	9.7	0.2	0.163	65	286	95	8.3	1.94691	5	70	143	93.6	45.4
53	Control	86.8522	214.583	5.32989	19.0474	2	22	56	1.65	20.5693	6.93	2.7	34.9	1.54	13.9	0.2	0.279	52.2	261	94	10.5	2.43704	5.5	121	126	95	42.8
54	Control	108.429	184.322	5.4689	25.1301	2	30	62	1.65	22.7732	5.88	4.2	27.5	1.59	13.5	0.2	0.143	30.8	213	87	6.56	1.40919	5	75	169	77.2	43.8
55	Control	84.5306	195.719	4.46659	21.0984	2	37	53	1.65	19.4674	7.77	3.95	33	2.66	13.1	0.2	0.211	30.6	125	100	9.09	2.24444	5.3	120	124	105.5	44.5
56	Control	8.8764	157.597	5.16455	23.4051	2	27	50	1.6	19.5312	6.17	4.64	88.2	1.56	9.1	0.2	0.111	51.3	214	96	10.1	2.39407	5.5	106	141	74.4	45.4
57	Control	81.936	168.601	6.47309	25.3426	2	35	55	1.5	24.4444	10.9	6.9	26.6	1.57	11.2	0.2	0.12	21.5	210	85	11	2.30864	5.2	81	182	107.6	40.2
58	Control	84.8038	187.859	7.68749	24.4533	2	41	52	1.67	18.6453	9.84	4.31	55.6	1.63	7.8	0.2	0.17	21.8	177	82	10.3	2.08543	5.6	85	183	82.8	43.2
59	Control	108.292	185.501	8.51503	23.572	2	40	55	1.6	21.4844	8.08	4.66	56.3	5.02	8.46	0.2	0.23	71.5	90.3	87	5.6	1.20296	5.3	92	199	93.3	47.3
60	Control	87.535	190.217	6.38488	21.8746	1	20	60	1.65	22.0386	8.08	6.67	43.6	2.14	9.29	0.2	0.21	40.4	201	90	6.11	1.35778	5.4	72	94	46.2	43.4
61	Control	102.83	161.92	12.6865	24.5376	2	23	60	1.62	22.8624	6.13	9.2	44.8	2.65	11.8	0.2	0.25	55	121	90	9.3	2.06667	5.1	77	174	109.8	48.8
62	Control	87.9446	196.505	4.94659	25.0452	1	21	55	1.63	20.7008	3.86	4.48	31.4	4.52	33.6	0.2	0.471	56.7	411	97	7.4	1.77235	5.2	34	121	65.8	48.4
63	Control	82.7554	183.143	4.18036	21.7516	2	35	60	1.65	22.0386	8.78	5.42	44.9	1.33	7.47	0.2	0.22	52.6	119	95	7.3	1.71235	5.3	126	99	101.1	47.7
64	Control	74.0155	192.575	4.65155	22.616	1	29	49	1.59	19.3821	7.51	6.39	62.3	1.55	6.16	0.2	0.16	36.4	150	92	10.6	2.4079	5.1	64	168	115.1	40.1
65	Control	73.6058	168.994	6.79872	15.6962	1	27	60	1.56	24.6548	8.32	7.5	111	1.55	16	0.2	0.24	62.4	141	91	6.78	1.52341	5.5	126	192	96.7	70.1
66	Control	95.8651	202.793	7.78144	26.5408	2	24	50	1.53	21.3593	3.63	6.58	70.6	1.23	14.4	0.2	0.35	23	149	94	10.7	2.48346	5.49	134	150	54.6	48.6
67	Control	79.2048	215.369	9.10557	27.9714	2	32	55	1.7	19.0311	6.29	9.81	53	0.46	11.8	0.2	0.15	61.3	58.5	87	11.3	2.42741	5.1	90	165	101.4	54.6
68	Control	72.3768	176.068	8.8742	18.6112	1	31	61	1.72	20.6193	9.27	6.7	38.8	1.35	20.1	0.2	0.35	74.9	407	88	5.81	1.26242	5.3	49	146	69.5	66.7
69	Control	16.2506	167.029	9.07238	19.7658	2	32	65	1.68	23.03	5.77	2.64	43	1.67	24.4	0.2	0.21	27.3	181	79	5.11	0.996765	5.4	41	105	60.5	46.3
70	Control	97.777	160.741	6.92015	23.8649	1	19	58	1.71	19.8352	3.85	7.45	42.3	0.63	11.5	0.2	0.23	33.2	343	89	6.38	1.40202	5.6	70	179	62.9	42.1
71	Control	83.9844	207.116	4.1289	19.4857	2	33	58	1.58	23.2335	7.23	7.96	45.5	1.33	14.3	0.2	0.19	59.1	86.2	93	9.75	2.23889	5.2	103	151	91.3	49.1
72	Control	73.1962	203.579	4.65155	17.9023	2	36	61	1.59	24.1288	5	3.47	192	3.5	7.03	0.2	0.36	156	40.1	87	4.61	0.990296	4.8	136	134	91.8	55
73	Control	103.376	217.335	6.26789	28.2774	2	35	52	1.63	19.5717	10.6	9	83.6	0.78	16.9	0.2	0.2	90.7	129	97	8.1	1.94	5.1	44	147	98.4	49.8
74	Control	18.4356	189.038	5.1098	23.9068	2	22	65	1.65	23.8751	11.9	9.11	43	2.46	3.6	0.2	0.14	50.5	108	100	7.6	1.87654	5.5	144	157	84.4	43.8
75	Control	97.2307	203.186	11.3942	33.6619	2	38	60	1.55	24.974	8.28	2.69	56.58	1.32	13	0.1	0.53	63.7	93	98	9.2	2.22617	5.1	144	94	97.2	53
76	Control	94.7726	211.046	7.37722	26.0684	2	23	58	1.64	21.5645	10	6.28	34.5	1.09	14	0.2	0.34	67.5	140	97	9.45	2.26333	5.3	94	115	105.4	40.8
77	Control	98.0501	212.225	9.20539	24.5376	2	30	55	1.6	21.4844	5.89	6.84	67.5	1.25	17.5	0.2	0.191	66.6	234	98	8.7	2.10519	4.6	121	181	104.1	52.7
78	Control	101.601	188.252	6.23876	30.1321	2	31	63	1.64	23.4236	4.24	8.5	42.2	2.36	19.7	0.2	0.266	62.1	205	89	10.8	2.37333	5.2	102	183	111	51.6
79	Control	93.1339	179.213	5.02799	34.3072	2	37	55	1.6	21.4844	11.6	5.45	47.6	2.05	5.11	0.2	0.122	34.9	204	86	3.99	0.847259	4.75	71	140	84.8	41
80	Control	89.3102	188.252	5.5809	28.5403	2	37	60	1.6	23.4375	8.31	6.19	68.1	0.886	14.2	0.2	0.37	75.1	323	89	10.17	2.23489	5.5	74	188	111	42.2
81	Control	71.694	185.894	5.05522	21.9978	2	22	60	1.59	23.7332	6.97	3.9	65.3	0.332	10.4	0.2	0.39	53.6	282	87	8.3	1.78296	5.4	103	112	96.7	48.5
82	Control	96.821	190.61	6.28382	21.1391	2	24	60	1.63	22.5827	4.97	9.17	52.1	0.93	7.67	0.2	0.179	65.2	134	93	6.67	1.53163	5.5	61	155	106.1	46.7
83	Control	68.5531	184.322	6.3098	18.2166	2	39	68	1.64	25.2826	11.1	5.66	26	1.41	36.1	0.2	0.2	66.3	170	86	11.6	2.46321	5.6	123	140	94.7	56.4
84	Control	107.882	199.256	7.71876	35.6085	2	24	58	1.64	21.5645	13.9	8.3	65.9	2.05	11.4	0.2	0.101	58	90.9	87	10.2	2.19111	5.4	117	164	96.2	44.4
85	Control	109.248	168.994	7.31569	24.9181	1	21	55	1.64	20.4491	7.05	7.5	58.2	1.5	21.3	0.2	0.242	86.5	87	94	6.5	1.50864	5.5	88	145	85.9	41.5
86	Control	84.6672	191.789	4.36189	25.3426	2	41	50	1.64	18.5901	11.9	6.4	31.3	1.64	6.4	0.2	0.36	70.9	112	95	2.17	0.509012	5.5	113	114	107.1	44.3
87	Control	103.239	178.82	4.65155	30.0431	2	32	65	1.55	27.0552	7.32	3.34	49.6	3.44	9.97	0.2	0.289	14.5	212	88	9.4	2.04247	5.1	145	193	98.5	46.5
88	Control	113.072	196.505	5.92119	28.4526	1	19	50	1.6	19.5312	6.35	7.2	48.6	1.01	19.4	0.2	0.346	38.3	336	99	10.1	2.46889	5.2	83	136	66.5	52.9
